# Supplementary material for: Novel RSPH4A Variants Associated With Primary Ciliary Dyskinesia–Related Infertility in Three Chinese Families
Source: Front Genet. 2022 Jun 22;13:922287. doi: 10.3389/fgene.2022.922287 (PMC9257073; doi:10.3389/fgene.2022.922287)
Supplement: Supplementary file 5 [file DataSheet1.xlsx]

## Sheet: Supplementary Table 1
Supplementary Table 1 Primers used for PCR and Sanger sequencing
Patient ID	Gene name	Target region	Forward primer	Reverse primer	Product length
Patient 1	RSPH4A	c.2T>C	AGATAGGACGCAGCAACTC	GACAGGAGCAGGTGATGA	396 base-pair
		p.(Met1Thr)
Patient 1	RSPH4A	c.1774_1775del	AGGGTCGCTGTAATTGGTTC	CATGACTCCTTCAACCTCTGTC	347 base-pair
		p.(Leu592Aspfs*5)
Patient 2	RSPH4A	c.2T>C	AGATAGGACGCAGCAACTC	GACAGGAGCAGGTGATGA	396 base-pair
		p.(Met1Thr)
Patient 3	RSPH4A	c.351dupT	TGAGTCGTCTGAGCCCTT	TGTGTGATGAGGAGTTGATTCTC	300 base-pair
		p.(Pro118Serfs*2)

## Sheet: Supplementary Table 2
Supplementary Table 2 Clinical and functional phenotype of patients with RSPH4A variants
Patient ID	Publication	Ancestry	Consanguinity	Gender	Age at diagnosis (years)	Variant	Amino acid change	Neonatal respiratory distress	Chronic otitis media	Bronchiectasis	Situs inversus	Chronic sinusitis	Infertility	Nasal nitric oxide (nL/min)	High speed video analysis of respiratory cilia	Transmission electron microscope of respiratory cilia	Immunofluorescence of respiratory cilia	Other diagnosis
1_#135–853	Hum Mutat. 2013 October ; 34(10): 1352–1356	Hispanic	No	Female	6	c.921+3_921+6del	p.Tyr230Glnfs*8	Yes	Yes	Yes	No	Yes	NA	22	NA	CA defects	NA	-
2_#135–854	Hum Mutat. 2013 October ; 34(10): 1352–1356	Hispanic	No	Female	10	c.921+3_921+6del	p.Tyr230Glnfs*8	Yes	Yes	No	No	Yes	NA	10.5	NA	CA defects	NA	-
3_#214–1116	Hum Mutat. 2013 October ; 34(10): 1352–1356	Hispanic	No	Female	25	c.921+3_921+6del	p.Tyr230Glnfs*8	Yes	Yes	Yes	No	Yes	NA	17.8	NA	CA defects	NA	-
4_#603–1842	Hum Mutat. 2013 October ; 34(10): 1352–1356	Hispanic	No	Female	17	c.921+3_921+6del	p.Tyr230Glnfs*8	Yes	No	Yes	No	NA	NA	22.6	NA	CA defects	NA	-
5 #650–1989	Hum Mutat. 2013 October ; 34(10): 1352–1356	Hispanic	No	Female	9	c.921+3_921+6del	p.Tyr230Glnfs*8	Yes	Yes	Yes	No	Yes	NA	10	NA	CA defects	NA
6 #839–2331	Hum Mutat. 2013 October ; 34(10): 1352–1356	Hispanic	No	Female	34	c.921+3_921+6del	p.Tyr230Glnfs*8	Yes	Yes	Yes	No	Yes	NA	24	NA	CA defects	NA	-
7_856–2359	Hum Mutat. 2013 October ; 34(10): 1352–1356	Hispanic	No	Female	37	c.921+3_921+6del	p.Tyr230Glnfs*8	Yes	Yes	Yes	No	Yes	NA	NA	NA	NA	NA
8_#856–2388	Hum Mutat. 2013 October ; 34(10): 1352–1356	Hispanic	No	Female	37	c.921+3_921+6del	p.Tyr230Glnfs*8	NA	NA	NA	No	NA	NA	NA	NA	NA	NA
9_#501–1623	Hum Mutat. 2013 October ; 34(10): 1352–1356	Hispanic	No	Female	10	c.921+3_921+6del	p.Tyr230Glnfs*8	Yes	Yes	Yes	No	Yes	NA	15.2	NA	CA defects	NA	-
10_#668–2033	Hum Mutat. 2013 October ; 34(10): 1352–1356	non-Hispanic(white)	No	Male	3	c.116C>A	p.Ser39*	Yes	Yes	Yes	No	Yes	NA	5.9	NA	CA defects	NA	-
11_#235–1147	Hum Mutat. 2013 October ; 34(10): 1352–1356	non-Hispanic(white)	No	Female	14	c.116C>A	p.Ser39*	No	Yes	Yes	No	Yes	NA	42.7	NA	CA defects	NA	-
12_II:1	European Journal of Human Genetics (2015) 23, 210–217	Irish Traveller	Yes	Male	NA	c.166dup	p.Arg56Profs*11	NA	No	Yes	NA	Yes	NA	NA	overhead view, the cilia were observed to be circling in motion and the cilia appeared stiff with no clearing of debris	abnormality (22%)being absence of the central pair, (25–43%) of ciliary cross-sections had a normal 9+2 pattern	NA	Glycogen storage disease (GSD) type III
13_II:2	European Journal of Human Genetics (2015) 23, 210–217	Irish Traveller	Yes	Female	NA	c.166dup	p.Arg56Profs*11	NA	No	Yes	NA	Yes	NA	NA	overhead view, the cilia were observed to be circling in motion and the cilia appeared stiff with no clearing of debris	abnormality (22%)being absence of the central pair, (25–43%) of ciliary cross-sections had a normal 9+2 pattern	NA	Glycogen storage disease (GSD) type III
14_1	Diagnostics 2021, 11, 281	Hispanic	NA	Male	1	c.921+3_921+6del	Intronic	Yes	No	Yes	No	Yes	NA	NA	NA	Central apparatus abnormalities	NA	-
15_2	Diagnostics 2021, 11, 281	Hispanic	NA	Female	7	c.921+3_921+6del	Intronic	Yes	No	Yes	No	Yes	NA	NA	NA	NA	NA	-
16_4	Diagnostics 2021, 11, 281	Hispanic	NA	Male	15	c.921+3_921+6del	Intronic	Yes	Yes	Yes	No	Yes	NA	NA	NA	Central apparatus abnormalities	NA	-
17_5	Diagnostics 2021, 11, 281	Hispanic	NA	Male	51	c.921+3_921+6del	Intronic	Yes	No	Yes	No	Yes	NA	NA	NA	Central apparatus abnormalities	NA	-
18_6	Diagnostics 2021, 11, 281	Hispanic	NA	Female	35	c.921+3_921+6del	Intronic	Yes	No	Yes	No	Yes	Yes	NA	NA	Central apparatus abnormalities	NA	-
19_7	Diagnostics 2021, 11, 281	Hispanic	NA	Female	26	c.921+3_921+6del	Intronic	Yes	No	Yes	No	Yes	NA	NA	NA	Central apparatus abnormalities	NA	-
20_8	Diagnostics 2021, 11, 281	Hispanic	NA	Female	19	c.921+3_921+6del	Intronic	No	No	Yes	No	Yes	NA	NA	NA	Central apparatus abnormalities	NA	-
21_9	Diagnostics 2021, 11, 281	Hispanic	NA	Male	13	c.921+3_921+6del c.1103T > G	Intronic p.Val368Gly	Yes	Yes	Yes	No	Yes	NA	NA	NA	Central apparatus abnormalities	NA	-
26_13	Pediatric Pulmonology. 2019;1–11.	Turkey	Yes	Female	(8‐12)	c.430C>T	p.Gln144Ter	NA	NA	Yes	No	Yes	NA	NA	NA	NA	NA	-
27_27	Pediatric Pulmonology. 2019;1–11.	Turkey	Yes	Male	(8‐12)	c.1184A>G	p.Glu395Gly	NA	NA	Yes	No	Yes	NA	NA	NA	NA	NA	-
28_28	Pediatric Pulmonology. 2019;1–11.	Turkey	Yes	Male	(8‐12)	c.1105G>C	p.Ala369Pro	NA	NA	Yes	No	Yes	NA	NA	NA	NA	NA	-
29_38	Pediatric Pulmonology. 2019;1–11.	Turkey	Yes	Female	(8‐12)	c.1105G>C	p.Ala369Pro	NA	NA	Yes	No	Yes	NA	NA	NA	NA	NA	-
30_40	Pediatric Pulmonology. 2019;1–11.	Turkey	Yes	Female	(8‐12)	c.430C>T	p.Gln144Ter	NA	NA	Yes	No	Yes	NA	NA	NA	NA	NA	-
31_ OI-162	American Journal of Respiratory Cell and Molecular Biology Volume 53 Number 4 | October 2015	Israel	Yes	Female	NA	c.1393C＞T	p.Arg465*	NA	Yes	Yes	No	Yes	NA	11.22	NA	9+2, rarely 9+0	Respiratory epithelial cells RSPH4A defect RSPH1 defect RSPH9 defect	-
32_OP-225 II2	American Journal of Respiratory Cell and Molecular Biology Volume 53 Number 4 | October 2015	Germany	Yes	Female	7	c.1129delG	p.Glu377Lysfs11*	Yes	Yes	NA	No	Yes	NA	NA	Reduced amplitude, stiff beating pattern	NA	NA	-
33_ OP-1603 II1	American Journal of Respiratory Cell and Molecular Biology Volume 53 Number 4 | October 2015	Turkey	Yes	Female	13	c.1105G＞C	p.Ala369Pro	No	Yes	Yes	No	Yes	NA	NA	Reduced amplitude, stiff beating pattern	9+2, rarely 9+0	NA	-
34_OP-1603 II2	American Journal of Respiratory Cell and Molecular Biology Volume 53 Number 4 | October 2015	Turkey	Yes	Female	3	c.1105G>C	p.Ala369Pro	No	Yes	Yes	No	Yes	NA	NA	Reduced amplitude, stiff beating pattern	NA	NA	-
35_943 IV1	American Journal of Respiratory Cell and Molecular Biology Volume 53 Number 4 | October 2015	Germany	Yes	Female	13	c.1105G＞C	p.Ala369Pro	Yes	Yes	Yes	No	Yes	NA	NA	Reduced amplitude, stiff and rotatory beating pattern	9+2, rarely 9+0	NA	-
36_OP-708	American Journal of Respiratory Cell and Molecular Biology Volume 53 Number 4 | October 2015	Denmark	NA	Female	9	c.1105G＞C	p.Ala369Pro	NA	Yes	Yes	No	Yes	NA	16.2	NA	9+2, rarely 9+0	NA	-
37_OP-1606 II2	American Journal of Respiratory Cell and Molecular Biology Volume 53 Number 4 | October 2015	Germany	Yes	Male	18	c.1105G＞C	p.Ala369Pro	Yes	Yes	Yes	No	Yes	NA	9.57	Reduced amplitude, stiff beating pattern	NA	NA	-
38_OP-89 II2	American Journal of Respiratory Cell and Molecular Biology Volume 53 Number 4 | October 2015	Germany	Yes	Female	12	c.1391G＞A	p.Gly464Glu	NA	Yes	Yes	No	Yes	NA	NA	Reduced amplitude, stiff rotatory beating pattern	9+2, rarely 9+0 or 8+1 (transposition defect)	NA	-
39_OP-1795 II1	American Journal of Respiratory Cell and Molecular Biology Volume 53 Number 4 | October 2015	Morocco	NA	Female	34	c.1391G＞A	p.Gly464Glu	Yes	Yes	Yes	No	Yes	NA	7.63	Reduced amplitude, stiff rotatory beating pattern	9+2, rarely 9+0 or 8+1 (transposition defect)	NA	-
40_OP-1795 II2	American Journal of Respiratory Cell and Molecular Biology Volume 53 Number 4 | October 2015	Morocco	NA	Male	22	c.1391G＞A	p.Gly464Glu	Yes	Yes	No	No	Yes	NA	2.77	Reduced amplitude, stiff rotatory beating pattern	9+2, rarely 9+0 or 8+1 (transposition defect)	NA	-
41_OP-1795 II3	American Journal of Respiratory Cell and Molecular Biology Volume 53 Number 4 | October 2015	Morocco	NA	Female	39	c.1391G＞A	p.Gly464Glu	Yes	Yes	Yes	No	Yes	NA	10.77	Reduced amplitude, stiff rotatory beating pattern	9+2, rarely 9+0 or 8+1 (transposition defect)	NA	-
42_16073 III-2	Auris Nasus Larynx 2018; 45:585-91.	Japanese	No	Female	10	c.102T>G	p.Ser39*	NA	NA	NA	No	NA	NA	NA	NA	NA	NA	-
43_UCL105 II-1	Am J Hum Genet 2009; 84:197-209.	Northern European	No	NA	NA	c.325C>T c.1468C>T	p.Gln109* p.Arg490*	NA	NA	NA	NA	NA	NA	NA	NA	NA	NA	-
44_UCL105 II-2	Am J Hum Genet 2009; 84:197-209.	Northern European	No	NA	NA	c.325C>T c.1468C>T	p.Gln109* p.Arg490*	NA	NA	NA	NA	NA	NA	NA	NA	NA	NA	-
45_UCL131 IV-2	Am J Hum Genet 2009; 84:197-209.	Pakistani	Yes	NA	NA	c.460C>T	p.Gln154*	NA	NA	NA	NA	NA	NA	NA	NA	NA	NA	-
